# Supplementary material for: Effect of balanced protein energy supplementation during pregnancy on birth outcomes
Source: BMC Public Health. 2011 Apr 13;11(Suppl 3):S17. doi: 10.1186/1471-2458-11-S3-S17 (PMC3231890; doi:10.1186/1471-2458-11-S3-S17)
Supplement: Additional File 1 — Characteristics of included studies [file 1471-2458-11-S3-S17-S1.xlsx]

## Sheet: Sheet1
Additional File 1: Characteristics of included studies
	Country	Population	Intervention	Comments	Grade Quality
Study ID
Blackwell 1973[28]	Taiwan	Women in the last trimester of pregnancy with at least one male child, planned to have at least one additional child, and were judged to be of low SES. All subjects were consuming baseline protein < 40 g/day.	Supplement: Chocolate-flavored liquid	Randomized controlled trial, however methods of sequence generation and allocation concealment were not described explicitly	Moderate
			Total energy: 800 kcal energy containing 40 g protein plus vitamins/minerals.	Supplement started after prior birth and continued during index pregnancy
			Control: Vitamins and minerals only
Ceesay 1997[30]	Gambia	Rural population. Chronically undernourished women and this condition exacerbates during hungry season.	The supplement: 2 biscuits containing roasted groundnuts, rice flour, sugar, and groundnut oil.	Cluster randomized controlled trial.	High
			Total energy content: 1017 kcal	Study continued for 5 years. Under nutrition more pronounced from June to October (the ’hungry’ season involving low food supply and heavy agricultural work) than from November to May (the dry harvest season with adequate food supply and less strenuous work).
			Individual components: 22 g protein, 56 g fat, 47 mg calcium, and 1.8 mg iron.	Results were cluster adjusted by assuming an intra-cluster correlation coefficient of 0.01. The formula used for calculating design effect was = 1+ (M-1) ICC. Where M is the mean cluster size.
			Control: No supplement	Supplementation was given daily and began at 20 weeks’ gestation.
			Women in both the groups received
			antenatal care (that included routine antenatal physical exam, iron and folate tablets and immunization with tetanus toxiod)
Elwood 1981[31]	England	Study conducted in two towns of South Wales. One town was industrial and population was well off while other town consisted mostly of low SES population. Pregnant women recruited at time of first reporting of pregnancy	Supplement: free tokens worth ½ pint milk for each participant.	Randomized controlled trial	Moderate
			Control: No intervention	Attrition was 24% with evidence of higher losses in control group.
				Control group also had higher percentage of smokers, for which no adjustment was done.
Mora 1978[41]	Colombia	Women in first-or second-trimester of pregnancy.	Supplement: 60 g dried skim milk, 150 g enriched bread, and 20 g vegetable oil	Methods of randomization and allocation concealment not described.	Low
		Women were selected from a poor community and had at least 50% of previous childrenwhose weight-for-height < 85% of Colombian standard	Total energy: 856 kcal	Supplement started in third trimester.
			Control: No intervention	Data on term LBW used in analysis of SGA.
Rush 1980[37]	USA	Low-income black, English speaking women at risk’ for low	Two experimental groups:	Randomized controlled trail	Moderate
		birth weight’.	Complement: A beverage of 16-oz containing 322 kcal energy, 6 g protein, and vitamins/minerals (Balanced protein energy).	Methods of sequence generation were not reported. Allocation concealment was inadequate
			Supplement: A 16-oz beverage containing 470 kcal + 40 g protein per day + vitamins and minerals (High protein energy).	No reason given for 25 % missing data.
			Control: supplement containing vitamins/minerals only.	Risk of LBW (as recruitment criteria) was based on one or more of the following criteria:
			(Analysis included in our review is that of complement versus control)	1) pre-pregnancy weight < 110 lbs
				2) pre-pregnancy weight 110-139 lbs plus low gestational weight gain as of recruitment
				3) pre-pregnancy weight 110-139 lbs plus previous history of low birth weight
				4) Pre-pregnancy weight 110-139 lbs plus protein intake < 50 grams in the 24 hours preceding registration.
Girija 1984 [32]	India	Poor Indian women in third trimester of pregnancy	Supplement :50 g sesame cake, 40 g jaggery, and 10 g oil	Randomized controlled trial Allocation concealment inadequate	Low
			Total energy: 417 kcal
			Control: Routine diet
Atton 1990[27]	England	Trial was conducted on a subset of Asian women with triceps skinfold increase <= 2 mm from 18 to 28 weeks.	Supplement: flavored milk	Randomized controlled trial	Low
			Total energy: 407 kcal
			Total protein: 14.6 g	Methods of sequence generation by alternate allocation. Allocation concealment was inadequate
			Control: Routine diet.	In the method’s section it was described that there was alternate allocation however, numbers of women were equal in both treatment groups after excluding non-compliers.
				Slight discrepancy in mean birthweight data in Tables 4 versus 5.
Ross 1985[36]	South Africa	Black women < 20 weeks’ gestation.	Supplement; Two types of supplements were given: a high-bulk mixture of beans and maize, given as mush with added vitamins, and a low-bulk porridge containing dried skimmed milk, maize, flour, vitamins, and minerals; the high- and low-bulk groups are combined in the experimental group for this review.	Randomized controlled trial	Low
			Total energy: 700-800 kcal	Methods of sequence generation by alternate allocation. Allocation concealment was inadequate
			Total protein: 36-44 g protein.	No data presented on compliance or substitution.
			Control: placebo pills	Number of women originally randomized not reported
				Neither original sample size not given nor its justification.
				zinc-supplemented group is excluded from review
Campbell Brown 1983[29]	Scotland	Aberdeen primiparous women at high risk of low birth weight delivery starting approximately at 27 wk gestation. Risk of LBW was based on low maternal height, weight or weight-for-height at 20 weeks, or weight gain between 20 and 30 weeks.	Supplement: ½ pint flavored milk drink or 1 pint fresh milk, or 75 g cheddar cheese	Randomized controlled trial. Strict alternate allocation however inadequate allocation concealment.	Low
			Total energy: 300 kcal energy
			Total protein: 15–20 g
			Control. Routine diet
Viegas 1982a[39]	England	Asian women in Birmingham, UK < 20 weeks’ gestation who appeared well-nourished based on their weight and height.	Supplement: Flavored carbonated glucose drink plus vitamins from 18 to 38 weeks.	Methods of sequence generation by alternate allocation. Allocation concealment was inadequate	Low
			Total energy: 273 kcal energy (with 11% of energy as protein)	Designed as 3-arm trial, but group receiving supplement with 11% of energy provided as protein combined with energy-only group for this review.
			Control: supplement of flavored carbonated water containing iron and vitamin C.	Results presented only in graphic form; extracted data are therefore approximate.
Viegas 1982b[38]	England	Asian women, < 20 weeks’ gestation (who appeared well-nourished prior to pregnancy, but were later considered “nutritionally at risk” based on inadequate increase in triceps skinfolds between 18 and 28 weeks) stratified at 28 weeks according to increase in triceps skinfold during second trimester (<=0.02 vs > 0.02 mm/week).	Experimental: supplement of flavored carbonated glucose drink + skim milk powder providing 425 kcal energy (with 10% of energy as protein), plus vitamins from 28 to 38 weeks.	Methods of sequence generation by alternate allocation. Allocation concealment was inadequate	Low
			Control: supplement of flavored carbonated water containing iron and vitamin C.	Designed as 3-arm trial, but group receiving supplement with 10% of energy provided as protein combined with energy-only group for this review.
				Data from intention-to-treat analysis extracted from graph; not presented in tabular form.
