# Supplementary material for: Effect of balanced protein energy supplementation during pregnancy on birth outcomes
Source: BMC Public Health. 2011 Apr 13;11(Suppl 3):S17. doi: 10.1186/1471-2458-11-S3-S17 (PMC3231890; doi:10.1186/1471-2458-11-S3-S17)
Supplement: Additional File 2 — Risk of bias among studies included studies in this analysis [file 1471-2458-11-S3-S17-S2.xlsx]

## Sheet: Sheet1
Additional File 2. Risk of bias among studies included studies in this analysis
	Adequate sequence generation	Allocation concealment	Blinding	Incomplete outcome data addressed	Free of Selective outcome reporting
Study
Blackwell et al. 1973[28]	UNCLEAR	UNCLEAR	YES	UNCLEAR	UNCLEAR
	Quote: "assigned randomly and blindly”	Comment: Insufficient information to permit judgment	Quote: "assigned randomly and blindly”	Insufficient information to permit judgment	Insufficient information to permit judgment
	Comment: Probably done		Comment: Probably done
Ceesay et al. 1997 [30]	UNCLEAR	UNCLEAR	UNCLEAR	UNCLEAR	YES
	Quote: " The villages were randomized to intervention (supplement provided from around 20 weeks' gestation to term) or control (supplement provided for 20 weeks after delivery) using a stratified design according to village size”"	Comment: Insufficient information to permit judgment	Comment: Insufficient information to permit judgment	Exclusion and attrition data was not reported along with their reasons for exclusion.	The study appears to be free of selective reporting.
	Comment: No more details provided on randomization in the text
Elwood et al. 1981[31]	YES	YES	YES	YES	YES
	Quote: "Immediately after the initial visit to the mother, an independent observer randomly allocated women into a 'supplemented’ and a 'control' group. "	Comment: Randomization based on random number with sealed envelops	Quote: " Measurements of growth were made by nurses who had been specially trained by one of us (DPD) and who were blind with regard to the receipt of Tokens or not...”	Exclusion and attrition data was reported with their numbers and reasons.	The study appears to be free of selective reporting
	Comment: Probably done		Comment: Probably done
Mora et al. 1978[41]	NO	NO	NO	NO	UNCLEAR
	Comment: Quasi-experimental trial	Comment: Quasi-experimental trial	Comment: Quasi-experimental trial	The reasons for loss of follow up was not described	Insufficient information to permit judgment
Rush et al. 1980[37]	UNCLEAR	UNCLEAR	YES	NO	YES
	Insufficient information to permit judgment	Insufficient information to permit judgment	Comment: Participants, care givers and outcome assessors were probably blinded to the treatment assignment	Almost no data presented on the 25% of participants who were loss to follow up	The study appears to be free of selective reporting.
Girija et al. 1984[32]	NO	NO	NO	NO	UNCLEAR
	Comment: Quasi-experimental trial	Comment: Quasi-experimental trial	Comment: Quasi -experimental trial	The reasons for loss of follow up was not described	Study protocol was not available to permit judgment
Atton 1990[27]	UNCLEAR	NO	UNCLEAR	YES	UNCLEAR
	Insufficient information to permit judgment	Comment: No measures were taken to conceal the allocation	Insufficient information to permit judgment	Exclusion and attrition data was reported with their numbers and reasons.	Study protocol was not available to permit judgment
Ross 1985[36]	UNCLEAR	No	UNCLEAR	NO	UNCLEAR
	Insufficient information to permit judgment	Comment: No measures were taken to conceal the allocation	Insufficient information to permit judgment	Comment: The reasons for loss of follow up was not described	Study protocol was not available to permit judgment
Campbell Brown 1983[29]	No	No	UNCLEAR	YES	UNCLEAR
	Comment:	Comment: No measures were taken to conceal the allocation	Insufficient information to permit judgment	Exclusion and attrition data was reported with their numbers and reasons.	Study protocol was not available to permit judgment
	Strict alternate allocation
Viegas 1982a[39]	UNCLEAR	NO	UNCLEAR	NO	UNCLEAR
	Insufficient information to permit judgment	Comment: No measures were taken to conceal the allocation	Insufficient information to permit judgment	Comment: No details had been provided for compliance data	Study protocol was not available to permit judgment
Viegas 1982b[38]	UNCLEAR	NO	UNCLEAR	NO	UNCLEAR
	Insufficient information to permit judgment	Comment: No measures were taken to conceal the allocation	Insufficient information to permit judgment	Comment: No details had been provided for compliance data	Study protocol was not available to permit judgment
